# Supplementary material for: Metabolomic Profiling of Different Antrodia cinnamomea Phenotypes
Source: J Fungi (Basel). 2023 Jan 10;9(1):97. doi: 10.3390/jof9010097 (PMC9861778; doi:10.3390/jof9010097)
Supplement: Supplementary file 1 [file jof-09-00097-s001.zip]

Archive with 1 entries (1 files):
- jof-2073340-supplementary resubmitted proof.pdf
